# Supplementary material for: Elucidating the Complex Structural and Molecular Mechanisms Driving P-Glycoprotein-Mediated Transport of Cardiac Glycosides
Source: Int J Mol Sci. 2025 Aug 13;26(16):7813. doi: 10.3390/ijms26167813 (PMC12386283; doi:10.3390/ijms26167813)
Supplement: Supplementary file 1 [file ijms-26-07813-s001.zip]

Archive with 1 entries (1 files):
- ijms-3788200-supplementary.pdf
